# Supplementary material for: Cyanobacterial Toxins and Peptides in Lake Vegoritis, Greece
Source: Toxins (Basel). 2021 Jun 1;13(6):394. doi: 10.3390/toxins13060394 (PMC8230288; doi:10.3390/toxins13060394)
Supplement: Supplementary file 1 [file toxins-13-00394-s001.zip]

Archive with 1 entries (1 files):
- toxins-1221232 Supplementary.pdf
